# Supplementary material for: Creating a Sincere Sustainable Brand: The Application of Aristotle’s Rhetorical Theory to Green Brand Storytelling
Source: Front Psychol. 2022 Jun 2;13:897281. doi: 10.3389/fpsyg.2022.897281 (PMC9202827; doi:10.3389/fpsyg.2022.897281)
Supplement: Supplementary file 2 [file Data_Sheet_2.xls]

## Sheet: data
Codes	CPV1	CPV2	CPV3	CPV4	CPV5	CPV6	CPV7	CPV8	CPV9	BT1	BT2	BT3	PBS1	PBS2	PBS3
0	3	4	3	5	2	3	2	1	5	3	2	1	4	2	3
0	3	2	2	3	3	3	2	2	3	3	2	3	2	2	3
0	4	4	3	4	3	5	3	5	5	5	2	4	4	2	5
0	2	2	3	2	1	1	2	3	4	2	2	1	2	2	1
0	2	3	2	3	2	3	2	3	4	2	1	2	3	1	3
0	3	3	4	5	3	3	3	2	3	4	4	3	3	4	3
0	4	5	5	4	5	6	4	6	4	5	6	4	5	6	6
0	6	4	6	5	6	5	6	5	5	6	7	5	4	7	5
0	3	3	2	4	3	3	2	3	4	3	3	2	3	3	3
0	7	6	7	6	5	6	6	6	5	7	5	6	6	5	6
0	6	5	4	6	4	6	6	5	5	6	5	6	5	5	6
0	7	7	6	6	4	6	5	6	4	7	5	6	7	5	6
0	7	6	6	7	5	6	5	6	4	7	5	7	6	5	6
0	2	4	3	4	3	2	4	5	3	5	5	4	4	5	2
0	2	3	2	3	3	4	2	1	5	3	3	2	3	3	4
0	2	3	4	4	2	2	2	2	4	2	2	1	3	2	2
0	3	2	3	4	3	2	2	3	5	3	4	3	2	4	2
0	2	3	4	3	2	2	2	2	4	2	3	2	3	3	2
0	2	3	3	3	2	2	2	3	5	3	2	2	3	2	2
0	4	5	4	6	4	3	3	5	3	4	4	3	5	4	3
0	2	1	2	2	3	3	2	1	5	3	2	3	1	2	3
0	2	3	3	2	1	1	2	3	5	2	1	3	3	1	1
0	6	6	6	5	5	7	6	5	5	6	5	6	6	5	7
0	7	6	6	7	5	6	6	5	4	6	5	7	6	5	6
0	6	5	5	4	6	6	6	6	4	6	5	6	5	5	6
0	2	3	3	4	2	2	4	3	5	5	5	4	3	5	2
0	2	4	4	3	2	1	3	4	5	6	4	4	4	4	1
0	2	5	4	4	2	2	4	5	4	5	5	5	5	5	2
0	2	5	3	4	2	3	2	3	5	3	4	5	5	4	3
0	2	3	3	4	5	4	3	6	4	5	3	5	3	3	4
0	2	4	4	3	4	3	3	5	4	5	4	4	4	4	3
0	2	3	3	4	1	1	4	4	4	4	5	5	3	5	1
0	4	4	4	4	2	2	4	5	5	5	6	5	4	6	2
0	2	5	3	4	3	3	5	5	5	5	3	4	5	3	3
0	2	3	3	4	1	1	4	4	5	5	5	5	3	5	1
0	2	4	5	4	3	3	4	4	5	5	4	5	4	4	3
0	2	3	4	4	2	2	4	5	4	4	5	4	3	5	2
0	3	3	3	4	2	2	2	3	4	2	2	3	3	2	2
0	2	4	3	4	1	2	4	5	5	5	5	4	4	5	2
0	3	4	3	4	1	3	3	5	3	5	5	4	4	5	3
0	4	5	4	4	5	3	5	3	5	5	4	5	5	4	3
0	6	5	5	5	6	6	6	6	3	6	5	7	5	5	6
0	4	6	5	7	6	5	6	7	4	7	6	6	6	6	5
0	7	4	4	4	4	4	6	6	5	7	6	6	4	6	4
0	6	6	6	6	6	6	5	4	5	6	6	6	6	6	6
0	3	3	5	4	2	4	7	7	5	5	5	6	3	5	4
0	6	6	7	6	5	6	7	6	3	7	7	6	6	7	6
0	7	3	7	7	3	7	6	5	4	6	6	6	3	6	7
0	4	3	6	4	4	6	5	5	4	5	4	5	3	4	6
0	5	3	5	5	1	5	5	5	5	7	7	7	3	7	5
0	5	5	5	5	5	5	5	5	3	5	5	5	5	5	5
0	4	3	4	5	4	5	5	4	5	4	5	5	3	5	5
0	5	4	5	5	6	5	6	5	5	5	5	6	4	5	5
0	6	6	6	6	6	6	6	6	4	6	6	6	6	6	6
0	5	4	5	4	5	5	5	5	5	6	6	6	4	6	5
0	5	5	5	5	5	5	5	5	4	7	7	7	5	7	5
0	3	3	3	4	3	4	3	4	5	4	4	4	3	4	4
0	7	4	7	6	4	7	6	5	4	5	4	5	4	4	7
0	6	5	6	6	4	6	6	6	5	6	6	6	5	6	6
0	7	5	7	5	5	5	6	7	5	6	6	6	5	6	5
0	7	6	6	7	5	6	6	5	4	6	5	7	6	5	6
0	6	5	5	4	6	6	6	6	3	6	5	6	5	5	6
0	2	3	3	4	2	2	4	3	3	5	5	4	3	5	2
0	2	4	4	3	2	1	3	4	5	6	4	4	4	4	1
0	2	5	4	4	2	2	4	5	5	5	5	5	5	5	2
0	2	5	3	4	2	3	2	3	4	3	4	5	5	4	3
0	2	3	3	4	5	4	3	6	5	5	3	5	3	3	4
0	2	4	4	3	4	3	3	5	5	5	4	4	4	4	3
0	2	3	3	4	1	1	4	4	4	4	5	5	3	5	1
0	4	4	4	4	2	2	4	5	3	5	6	5	4	6	2
0	2	5	3	4	3	3	5	5	5	5	3	4	5	3	3
0	2	3	3	4	1	1	4	4	3	5	5	5	3	5	1
0	2	4	5	4	3	3	4	4	5	5	4	5	4	4	3
0	2	3	4	4	2	2	4	5	3	4	5	4	3	5	2
0	3	4	3	5	2	3	2	1	3	3	2	1	4	2	3
0	3	2	2	3	3	3	2	2	5	3	2	3	2	2	3
0	4	4	3	4	3	5	3	5	4	5	2	4	4	2	5
0	2	2	3	2	1	1	2	3	3	2	2	1	2	2	1
0	2	3	2	3	2	3	2	3	3	2	1	2	3	1	3
0	3	3	4	5	3	3	3	2	5	4	4	3	3	4	3
0	4	5	5	4	5	6	4	6	3	5	6	4	5	6	6
0	6	4	6	5	6	5	6	5	5	6	7	5	4	7	5
0	3	3	2	4	3	3	2	3	5	3	3	2	3	3	3
0	7	6	7	6	5	6	6	6	4	7	5	6	6	5	6
0	6	5	4	6	4	6	6	5	5	6	5	6	5	5	6
0	7	7	6	6	4	6	5	6	3	7	5	6	7	5	6
0	7	6	6	7	5	6	5	6	4	7	5	7	6	5	6
0	2	4	3	4	3	2	4	5	3	5	5	4	4	5	2
0	2	3	2	3	3	4	2	1	5	3	3	2	3	3	4
0	2	3	4	4	2	2	2	2	3	2	2	1	3	2	2
0	3	2	3	4	3	2	2	3	5	3	4	3	2	4	2
0	2	3	3	2	1	1	2	3	4	2	1	3	3	1	1
0	6	6	6	5	5	7	6	5	5	6	5	6	6	5	7
0	7	6	6	7	5	6	6	5	4	6	5	7	6	5	6
0	6	5	5	4	6	6	6	6	4	6	5	6	5	5	6
0	2	3	3	4	2	2	4	3	5	5	5	4	3	5	2
0	2	4	4	3	2	1	3	4	4	6	4	4	4	4	1
0	2	5	4	4	2	2	4	5	5	5	5	5	5	5	2
0	2	5	3	4	2	3	2	3	4	3	4	5	5	4	3
0	2	3	3	4	5	4	3	6	5	5	3	5	3	3	4
0	2	4	4	3	4	3	3	5	4	5	4	4	4	4	3
0	2	3	3	4	1	1	4	4	4	4	5	5	3	5	1
0	4	4	4	4	2	2	4	5	3	5	6	5	4	6	2
0	2	5	3	4	3	3	5	5	4	5	3	4	5	3	3
0	2	3	3	4	1	1	4	4	5	5	5	5	3	5	1
0	2	4	5	4	3	3	4	4	5	5	4	5	4	4	3
0	2	3	4	4	2	2	4	5	3	4	5	4	3	5	2
0	3	3	3	4	2	2	2	3	4	2	2	3	3	2	2
0	2	4	3	4	1	2	4	5	5	5	5	4	4	5	2
0	3	4	3	4	1	3	3	5	2	5	5	4	4	5	3
0	4	5	4	4	5	3	5	3	4	5	4	5	5	4	3
0	6	5	5	5	6	6	6	6	3	6	5	7	5	5	6
0	4	6	5	7	6	5	6	7	4	7	6	6	6	6	5
0	7	4	4	4	4	4	6	6	4	7	6	6	4	6	4
0	6	6	6	6	6	6	5	4	4	6	6	6	6	6	6
0	3	3	5	4	2	4	7	7	5	5	5	6	3	5	4
0	6	6	7	6	5	6	7	6	5	7	7	6	6	7	6
0	7	3	7	7	3	7	6	5	5	6	6	6	3	6	7
0	2	4	3	4	1	2	4	5	5	5	5	4	4	5	2
0	3	4	3	4	1	3	3	5	5	5	5	4	4	5	3
0	4	5	4	4	5	3	5	3	3	5	4	5	5	4	3
0	6	5	5	5	6	6	6	6	5	6	5	7	5	5	6
0	4	6	5	7	6	5	6	7	5	7	6	6	6	6	5
0	7	4	4	4	4	4	6	6	3	7	6	6	4	6	4
0	6	6	6	6	6	6	5	4	5	6	6	6	6	6	6
0	3	3	5	4	2	4	7	7	5	5	5	6	3	5	4
0	6	6	7	6	5	6	7	6	4	7	7	6	6	7	6
0	7	3	7	7	3	7	6	5	5	6	6	6	3	6	7
1	5	4	5	6	4	5	5	6	4	6	6	7	4	6	5
1	5	1	2	3	4	6	2	4	5	6	6	6	1	6	6
1	7	5	6	6	6	5	4	5	5	7	7	3	5	7	5
1	4	4	7	6	7	4	7	7	5	7	7	7	4	7	4
1	5	5	5	4	3	3	7	7	3	7	7	7	5	7	3
1	7	4	6	5	6	7	6	6	5	6	6	7	4	6	7
1	5	4	4	4	4	5	4	4	3	6	6	5	4	6	5
1	6	5	4	5	6	4	6	4	5	5	4	5	5	4	4
1	6	7	4	4	4	6	3	3	4	4	4	3	7	4	6
1	4	6	6	6	6	5	6	5	5	7	7	5	6	7	5
1	6	6	5	5	6	5	5	6	3	7	7	5	6	7	5
1	3	7	4	3	3	7	3	3	4	7	7	7	7	7	7
1	6	6	6	7	5	7	7	7	4	7	6	5	6	6	7
1	3	2	4	4	4	4	5	5	5	7	7	6	2	7	4
1	5	3	5	3	4	4	3	3	5	3	4	4	3	4	4
1	5	4	5	6	4	5	5	6	3	6	6	7	4	6	5
1	5	1	2	3	4	6	2	4	4	6	6	6	1	6	6
1	7	5	6	6	6	5	4	5	5	7	7	3	5	7	5
1	4	4	7	6	7	4	7	7	4	7	7	7	4	7	4
1	5	5	5	4	3	3	7	7	3	7	7	7	5	7	3
1	7	4	6	5	6	7	6	6	5	6	6	7	4	6	7
1	5	4	4	4	4	5	4	4	3	6	6	5	4	6	5
1	6	2	6	2	6	6	6	6	3	6	6	6	2	6	6
1	1	1	4	4	3	7	4	4	3	4	4	4	1	4	7
1	5	5	4	4	5	5	5	5	5	5	5	5	5	5	5
1	5	4	6	3	4	5	4	4	4	5	5	5	4	5	5
1	2	3	2	2	1	1	6	6	2	6	6	6	3	6	1
1	4	6	2	5	4	1	7	7	5	7	7	7	6	7	1
1	5	3	3	4	5	3	5	5	3	6	6	5	3	6	3
1	5	5	5	5	3	5	5	5	3	4	4	4	5	4	5
1	3	3	4	4	3	5	7	7	2	7	7	7	3	7	5
1	4	2	2	2	2	4	3	2	2	1	3	1	2	3	4
1	5	5	5	5	5	5	6	4	4	6	6	6	5	6	5
1	4	7	7	5	4	4	5	5	4	6	6	6	7	6	4
1	7	6	5	2	3	6	4	4	5	7	7	7	6	7	6
1	6	6	5	5	5	4	5	4	4	7	7	5	6	7	4
1	7	7	7	7	5	5	6	7	5	6	7	6	7	7	5
1	5	5	5	5	5	5	5	5	5	5	5	5	5	5	5
1	2	7	3	3	7	5	7	7	4	5	5	5	7	5	5
1	3	6	3	6	5	6	6	5	5	7	7	7	6	7	6
1	6	5	6	4	5	5	5	4	3	4	5	5	5	5	5
1	3	7	5	4	2	5	3	2	5	1	6	2	7	6	5
1	1	6	5	4	6	5	4	5	4	7	7	7	6	7	5
1	3	5	4	4	4	5	7	7	5	7	7	5	5	7	5
1	3	7	5	5	6	6	4	6	3	6	6	6	7	6	6
1	7	5	5	4	3	3	3	3	4	4	5	4	5	5	3
1	3	5	5	5	5	5	4	5	3	4	5	4	5	5	5
1	4	3	3	4	4	3	4	4	4	5	5	4	3	5	3
1	6	4	4	4	4	3	5	5	5	4	4	5	4	4	3
1	3	7	5	4	3	7	4	5	3	7	7	5	7	7	7
1	5	7	6	4	4	5	6	6	5	7	7	6	7	7	5
1	3	5	5	5	5	4	7	7	4	7	7	7	5	7	4
1	6	6	6	6	6	6	6	6	4	6	6	6	6	6	6
1	2	2	2	2	2	2	2	2	3	2	2	2	2	2	2
1	7	6	6	6	6	7	6	6	5	6	6	6	6	6	7
1	6	5	5	5	4	4	5	5	5	4	5	4	5	5	4
1	2	6	5	5	5	6	6	6	5	6	6	6	6	6	6
1	5	5	5	5	6	6	6	5	3	5	6	5	5	6	6
1	6	5	7	7	4	6	5	5	4	6	6	5	5	6	6
1	6	7	6	6	6	7	5	6	5	7	6	7	7	6	7
1	5	5	3	2	4	4	7	7	4	7	7	6	5	7	4
1	5	7	6	5	7	7	7	6	4	7	7	7	7	7	7
1	5	4	4	4	4	5	4	4	4	5	5	5	4	5	5
1	7	5	6	6	5	6	6	6	4	6	7	5	5	7	6
1	5	4	4	4	4	5	4	4	5	5	5	5	4	5	5
1	7	5	6	6	5	6	6	6	3	6	7	5	5	7	6
1	5	6	5	6	4	7	4	6	5	6	6	6	6	6	7
1	4	4	3	5	4	3	4	3	5	6	6	5	4	6	3
1	5	5	4	4	5	5	4	5	5	5	4	5	5	4	5
1	5	6	6	6	5	5	5	5	5	6	6	6	6	6	5
1	5	6	6	6	7	5	5	6	5	6	6	6	6	6	5
1	6	5	4	5	6	4	6	4	5	5	4	5	5	4	4
1	6	7	4	4	4	6	3	3	2	4	4	3	7	4	6
1	4	6	6	6	6	5	6	5	5	7	7	5	6	7	5
1	6	6	5	5	6	5	5	6	4	7	7	5	6	7	5
1	3	7	4	3	3	7	3	3	5	7	7	7	7	7	7
1	6	6	6	7	5	7	7	7	5	7	6	5	6	6	7
1	3	2	4	4	4	4	5	5	4	7	7	6	2	7	4
1	5	3	5	3	4	4	3	3	4	3	4	4	3	4	4
1	5	4	5	6	4	5	5	6	5	6	6	7	4	6	5
1	5	1	2	3	4	6	2	4	4	6	6	6	1	6	6
1	7	5	6	6	6	5	4	5	5	7	7	3	5	7	5
1	4	4	7	6	7	4	7	7	4	7	7	7	4	7	4
1	5	5	5	4	3	3	7	7	5	7	7	7	5	7	3
1	7	4	6	5	6	7	6	6	4	6	6	7	4	6	7
1	5	4	4	4	4	5	4	4	4	6	6	5	4	6	5
1	6	2	6	2	6	6	6	6	5	6	6	6	2	6	6
1	1	1	4	4	3	7	4	4	5	4	4	4	1	4	7
1	5	5	4	4	5	5	5	5	3	5	5	5	5	5	5
1	5	4	6	3	4	5	4	4	5	5	5	5	4	5	5
1	2	3	2	2	1	1	6	6	2	6	6	6	3	6	1
1	4	6	2	5	4	1	7	7	3	7	7	7	6	7	1
1	5	3	3	4	5	3	5	5	4	6	6	5	3	6	3
1	5	5	5	5	3	5	5	5	5	4	4	4	5	4	5
1	3	3	4	4	3	5	7	7	4	7	7	7	3	7	5
1	4	2	2	2	2	4	3	2	4	1	3	1	2	3	4
1	5	5	5	5	5	5	6	4	5	6	6	6	5	6	5
1	4	7	7	5	4	4	5	5	5	6	6	6	7	6	4
1	7	6	5	2	3	6	4	4	4	7	7	7	6	7	6
1	6	6	5	5	5	4	5	4	4	7	7	5	6	7	4
1	7	7	7	7	5	5	6	7	4	6	7	6	7	7	5
1	5	5	5	5	5	5	5	5	5	5	5	5	5	5	5
1	2	7	3	3	7	5	7	7	5	5	5	5	7	5	5
1	3	6	3	6	5	6	6	5	5	7	7	7	6	7	6
1	6	5	6	4	5	5	5	4	3	4	5	5	5	5	5
1	3	7	5	4	2	5	3	2	4	1	6	2	7	6	5
1	1	6	5	4	6	5	4	5	4	7	7	7	6	7	5
1	3	5	4	4	4	5	7	7	4	7	7	5	5	7	5
1	3	7	5	5	6	6	4	6	3	6	6	6	7	6	6
1	7	7	7	7	5	5	6	7	5	6	7	6	7	7	5
1	5	5	5	5	5	5	5	5	5	5	5	5	5	5	5
1	2	7	3	3	7	5	7	7	5	5	5	5	7	5	5
1	3	6	3	6	5	6	6	5	4	7	7	7	6	7	6
1	6	5	6	4	5	5	5	4	3	4	5	5	5	5	5
1	3	7	5	4	2	5	3	2	5	1	6	2	7	6	5
1	1	6	5	4	6	5	4	5	4	7	7	7	6	7	5
1	3	5	4	4	4	5	7	7	5	7	7	5	5	7	5
1	3	7	5	5	6	6	4	6	2	6	6	6	7	6	6
1	7	5	5	4	3	3	3	3	3	4	5	4	5	5	3
1	3	5	5	5	5	5	4	5	4	4	5	4	5	5	5
1	4	3	3	4	4	3	4	4	3	5	5	4	3	5	3
1	6	4	4	4	4	3	5	5	5	4	4	5	4	4	3
1	3	7	5	4	3	7	4	5	3	7	7	5	7	7	7
