# Supplementary material for: Creating a Sincere Sustainable Brand: The Application of Aristotle’s Rhetorical Theory to Green Brand Storytelling
Source: Front Psychol. 2022 Jun 2;13:897281. doi: 10.3389/fpsyg.2022.897281 (PMC9202827; doi:10.3389/fpsyg.2022.897281)
Supplement: Supplementary file 3 [file Data_Sheet_3.xlsx]

## Sheet: Sheet1
序号	LG1	LG2	LG3	PT1	PT2	PT3	ET1	ET2	ET3	FV1	FV2	EV1	EV2	EV3	SV1	SV2	SV3	PBS1	PBS2	PBS3
113	4	3	3	6	5	4	3	3	4	7	6	4	3	4	4	4	4	6	5	6
4	5	4	4	6	5	4	5	5	5	4	4	5	4	4	5	5	4	5	5	4
143	5	4	5	4	5	3	5	4	5	4	3	5	5	4	4	5	4	5	4	5
75	5	5	5	5	5	4	5	6	6	2	3	5	4	6	5	4	4	5	5	5
73	6	5	5	4	5	4	3	5	5	3	4	6	4	5	4	4	5	4	6	5
82	4	4	4	3	4	4	4	5	4	3	3	3	4	4	5	4	4	4	4	4
342	4	5	5	6	6	6	6	6	6	7	7	6	6	5	6	6	5	6	6	6
255	5	4	4	4	5	4	4	4	4	4	3	5	5	4	5	5	4	4	4	6
20	5	5	6	4	3	4	6	6	6	4	3	5	4	4	5	4	4	3	4	5
112	4	5	4	5	5	5	4	4	4	4	5	5	4	4	5	5	4	6	6	6
254	5	4	5	5	4	5	5	4	4	3	4	4	4	5	4	4	5	3	4	5
1	6	6	5	7	5	6	6	6	7	5	5	6	6	6	7	6	6	6	7	6
14	4	4	5	4	5	5	5	5	5	4	4	5	5	5	5	5	5	5	5	4
338	4	5	5	3	5	3	4	5	4	5	3	4	3	3	4	4	4	5	5	3
12	4	4	5	4	5	6	4	4	5	7	6	4	5	4	5	5	5	5	5	5
22	5	6	7	6	5	5	6	6	5	5	5	5	6	6	5	6	6	7	7	5
106	5	4	6	5	5	4	5	5	4	4	3	5	5	4	5	5	4	5	5	4
54	3	4	4	4	5	4	3	5	4	3	2	4	4	3	4	4	3	4	3	4
296	4	5	4	4	5	3	5	6	6	6	7	5	4	5	5	4	5	3	5	4
176	4	3	3	5	5	4	5	6	5	4	1	4	4	3	4	5	2	5	4	5
39	4	4	3	3	4	4	3	5	4	4	1	3	5	4	4	5	2	6	5	3
163	5	6	6	6	6	7	6	5	7	4	6	6	7	7	6	5	7	7	6	7
110	4	5	4	5	4	4	4	5	5	1	2	5	5	6	5	5	4	4	4	4
16	4	5	5	6	5	6	6	6	6	7	6	4	4	6	5	5	6	5	6	6
33	4	5	5	5	5	5	5	5	4	3	3	4	6	6	5	4	4	4	5	5
19	4	4	4	5	5	4	4	4	4	3	3	4	4	4	4	4	4	5	5	4
78	4	3	4	2	3	4	3	4	3	3	2	5	3	3	3	4	3	3	3	3
226	5	6	6	6	6	7	7	6	6	6	5	6	5	4	6	7	6	6	5	6
74	4	5	5	5	5	5	4	5	4	2	3	3	4	4	5	4	4	4	4	4
85	5	6	5	6	5	6	4	5	4	4	4	5	5	5	5	5	5	5	4	4
92	5	5	4	4	3	4	4	5	4	3	3	6	7	7	5	4	4	4	5	5
49	4	5	5	5	4	5	5	6	6	6	7	5	5	5	5	5	5	4	4	5
256	5	4	4	6	5	5	6	5	4	3	3	6	5	5	6	4	4	4	4	5
13	4	4	4	6	5	5	5	6	6	6	6	6	7	6	6	7	7	7	7	6
50	3	3	4	2	3	3	3	4	4	2	2	4	2	3	2	3	3	2	3	3
293	7	6	6	7	5	5	6	5	6	4	5	5	4	4	6	5	6	7	6	6
310	6	5	6	5	6	7	6	5	4	4	5	4	4	5	4	5	6	6	5	7
264	6	7	6	6	6	6	6	6	7	4	5	4	5	4	6	5	6	6	7	6
241	5	4	4	4	4	4	4	4	5	6	5	4	5	4	4	4	4	5	4	4
25	6	6	7	6	4	4	6	6	5	6	6	6	6	7	7	7	7	5	5	4
240	5	5	4	4	5	5	4	4	4	3	3	6	5	5	5	4	4	5	4	4
28	4	4	4	4	3	3	3	5	4	4	3	5	6	5	4	5	4	4	4	3
61	4	5	4	4	6	5	5	6	6	4	4	6	6	6	5	5	5	5	6	5
48	4	4	5	5	7	6	5	7	6	7	5	6	6	5	5	5	6	6	5	5
162	3	4	3	4	4	3	5	4	4	4	3	4	6	5	3	5	4	2	4	3
194	5	6	5	6	6	5	6	5	5	5	6	7	7	7	6	6	7	5	6	5
245	6	5	5	5	6	6	7	5	6	3	5	4	5	6	7	6	6	5	6	6
239	6	7	5	6	6	6	6	7	6	4	4	7	6	6	6	5	5	6	7	6
349	3	4	4	4	4	4	5	6	4	1	2	7	5	4	6	4	3	2	2	2
350	4	4	3	3	3	3	3	4	4	3	2	5	5	4	4	4	3	3	3	3
165	6	6	6	6	5	6	6	7	6	5	5	4	3	3	6	6	6	6	7	6
199	3	4	4	6	4	5	3	4	4	3	3	7	5	5	6	4	4	4	5	5
47	3	5	4	4	3	4	5	6	4	7	6	3	3	4	2	2	3	4	4	4
127	6	6	6	6	7	7	5	7	5	4	6	7	6	6	6	5	5	4	4	4
124	5	6	6	6	6	5	6	5	5	4	4	5	3	3	6	5	5	4	6	5
125	4	3	4	5	5	3	4	5	6	4	3	5	6	5	4	5	4	5	4	3
133	6	5	6	5	5	4	4	3	4	3	2	4	5	4	3	4	3	3	4	5
157	5	6	7	6	5	5	6	4	5	5	3	7	7	5	6	6	4	5	3	4
265	6	6	7	6	7	6	6	5	5	4	4	7	6	6	7	5	5	5	6	6
282	5	4	5	6	6	7	6	5	6	6	6	7	7	7	6	6	7	6	6	7
285	6	5	5	5	6	6	6	5	6	5	5	5	7	5	7	6	6	6	7	6
327	5	5	4	4	4	4	5	4	4	3	2	6	5	5	5	4	4	6	4	4
43	6	6	7	4	5	4	6	7	7	5	5	7	7	7	6	6	6	5	6	6
160	5	6	5	5	5	4	5	6	5	3	3	6	5	5	5	4	4	5	6	5
151	5	4	5	6	6	5	5	5	6	4	4	7	6	6	6	5	5	5	5	6
98	4	5	5	5	6	6	6	6	6	5	5	7	7	7	6	6	6	6	6	6
271	6	5	6	6	6	4	6	5	6	5	5	7	7	7	6	6	6	6	5	6
141	5	6	5	5	5	5	5	6	5	5	5	7	7	7	6	6	6	5	6	5
161	5	4	5	6	5	4	6	5	5	3	4	7	6	6	6	5	5	4	5	4
182	6	5	5	5	6	5	5	7	6	5	6	4	4	5	6	6	7	6	4	4
193	5	5	4	4	5	4	5	4	6	1	3	6	7	7	5	6	6	6	4	5
202	4	5	5	6	5	6	4	6	5	5	5	4	5	7	6	6	6	5	5	5
243	5	5	4	5	4	4	5	4	4	4	3	6	6	5	5	5	4	6	4	4
129	4	5	4	6	6	5	4	5	5	4	4	7	6	6	6	5	5	5	4	5
153	5	6	6	5	3	4	6	5	7	4	4	7	6	6	6	5	5	4	6	7
97	5	5	4	6	5	6	6	6	5	5	5	4	6	6	6	6	6	7	7	6
167	6	5	5	5	7	6	6	4	5	4	6	6	6	7	5	5	7	6	4	5
156	5	4	6	5	7	5	5	6	6	5	5	7	5	5	7	6	6	4	5	5
315	6	5	6	4	4	3	5	4	6	7	6	4	3	3	6	6	7	6	5	7
86	5	5	5	5	5	5	5	5	5	4	3	6	6	5	5	5	4	6	6	6
259	6	5	6	5	6	6	7	5	6	5	5	6	7	7	5	6	6	7	5	6
290	6	5	5	4	5	6	5	4	4	3	4	5	5	6	4	4	5	6	4	4
130	5	6	5	6	5	5	6	4	5	4	3	7	6	5	6	5	4	6	4	5
155	5	4	6	4	5	4	4	5	6	4	5	6	6	7	5	5	6	6	4	5
330	5	5	4	4	5	5	3	4	5	3	3	7	5	5	6	4	4	4	5	4
179	6	5	6	4	5	5	7	5	6	5	5	6	7	7	5	6	6	5	5	5
132	4	4	5	5	6	5	6	5	5	3	4	5	5	7	4	4	6	6	5	7
209	5	7	6	6	6	6	6	7	6	5	5	6	6	5	6	6	6	6	7	6
117	6	5	6	5	6	5	4	5	4	3	3	7	7	7	6	6	7	5	5	4
213	5	4	6	6	6	7	6	5	7	5	6	4	7	7	6	6	7	6	5	6
215	3	4	3	3	4	5	3	5	4	4	6	6	6	7	5	5	7	6	6	5
183	6	6	7	6	4	5	6	5	5	5	5	6	7	3	5	6	6	7	5	6
119	5	6	5	6	6	6	6	7	6	5	5	7	7	5	6	6	6	6	7	6
309	6	7	6	6	6	6	6	6	7	5	5	6	4	5	6	6	6	6	7	5
333	6	6	6	6	5	6	6	7	6	5	4	7	7	7	6	6	6	6	7	6
140	4	5	5	5	5	3	5	4	6	4	4	7	6	6	6	5	5	6	5	5
148	5	4	5	5	4	6	6	6	5	4	5	5	6	7	4	5	6	7	5	6
201	3	4	3	3	5	3	5	4	6	3	3	6	5	5	5	4	4	5	6	5
220	6	6	7	6	6	5	6	5	6	7	6	6	6	7	5	5	6	5	5	6
211	7	6	6	5	6	5	7	6	5	5	4	6	7	6	5	6	5	7	6	6
329	5	5	4	4	5	4	4	4	5	3	3	6	5	5	5	4	4	6	4	4
46	3	3	3	6	6	4	5	6	5	5	3	6	7	5	5	6	4	6	5	4
93	4	4	4	4	4	4	4	4	5	3	3	5	5	5	4	4	4	4	4	3
115	6	5	6	7	5	6	7	6	5	5	4	7	7	6	7	6	5	7	6	5
152	6	7	6	6	5	6	6	7	6	4	5	7	6	7	6	5	6	6	7	6
169	5	4	5	6	7	6	5	4	4	2	4	3	4	2	3	3	5	4	5	5
170	6	6	5	5	6	6	5	4	5	5	3	6	7	5	5	6	4	4	4	6
147	6	6	7	6	6	7	6	7	6	5	6	7	7	7	7	6	7	6	7	6
172	4	5	4	5	4	6	5	4	4	5	5	5	5	4	6	6	7	6	5	5
233	5	5	4	4	4	4	5	5	5	3	3	5	5	5	4	4	4	5	4	4
278	6	5	6	6	6	6	5	5	4	4	5	5	6	7	4	5	6	6	5	6
131	5	6	6	5	6	6	6	5	6	6	6	4	7	7	6	7	7	6	6	6
200	5	6	5	5	5	5	6	6	5	5	4	7	6	6	6	6	5	6	7	6
205	5	4	5	6	5	5	5	4	4	5	4	4	7	6	3	6	5	3	4	2
225	6	6	5	5	4	5	5	4	6	4	5	6	6	7	5	5	6	5	5	6
286	6	6	5	6	6	7	6	7	6	4	5	7	6	7	6	5	6	6	7	6
322	5	4	5	6	5	6	6	5	6	7	4	7	6	5	6	5	4	4	5	6
123	6	5	5	6	6	5	6	5	6	4	3	7	6	5	6	5	4	4	5	6
174	5	5	6	5	6	5	5	6	5	4	5	6	7	7	5	6	6	5	5	6
187	5	4	5	6	7	5	5	4	5	4	6	7	6	7	6	5	7	4	5	5
244	6	6	6	6	5	6	6	7	5	4	5	5	6	7	6	5	6	6	7	6
267	6	6	5	6	6	6	6	7	6	4	5	7	6	4	6	5	6	6	7	7
279	6	5	5	5	6	6	5	5	5	4	5	6	6	7	5	5	6	6	5	6
354	4	4	5	4	2	4	4	4	3	3	1	4	3	3	4	4	2	4	4	5
128	6	5	6	7	5	6	6	5	7	5	6	7	7	7	7	6	7	6	6	7
139	6	5	5	6	4	6	6	6	5	4	5	5	6	7	4	5	6	6	5	4
190	4	5	3	4	6	4	4	5	3	7	7	5	6	5	4	5	4	5	4	5
203	5	6	5	5	6	4	4	6	5	5	6	7	7	7	6	6	7	6	4	5
214	6	6	5	5	6	5	6	5	6	6	4	7	7	5	6	7	4	6	5	6
228	4	6	5	4	4	4	5	6	5	4	3	6	6	5	5	5	4	5	5	4
262	6	6	5	6	6	6	6	6	7	4	5	7	6	7	6	5	6	6	5	6
274	6	7	6	6	6	5	5	4	6	6	5	7	7	7	6	7	6	6	5	6
158	6	6	7	6	7	7	6	7	6	6	5	5	5	7	7	7	6	7	7	6
175	5	5	6	6	7	6	6	5	6	4	4	7	6	6	6	5	5	6	5	5
184	6	6	5	7	6	5	5	4	6	5	6	7	7	7	6	6	7	3	6	5
204	5	4	6	6	5	5	6	6	5	5	4	6	7	6	5	6	5	4	5	6
292	6	5	6	6	4	6	6	5	6	3	4	7	7	7	6	6	7	6	6	7
301	4	5	3	3	5	3	4	5	4	3	3	4	5	5	3	4	4	4	5	6
308	7	6	7	5	5	6	7	6	6	5	4	7	7	7	7	6	6	6	7	7
318	6	5	6	5	6	5	6	4	5	4	5	6	6	7	5	5	6	6	5	6
326	5	4	6	6	5	6	6	5	6	5	5	7	7	7	6	6	6	6	5	6
224	7	6	6	5	5	5	7	6	6	5	5	6	7	7	5	6	6	6	5	6
247	6	6	5	6	6	6	6	7	6	5	5	7	7	7	6	6	6	6	7	6
257	6	7	6	6	6	6	6	5	6	6	4	7	7	6	6	7	5	6	5	6
263	6	5	6	6	6	7	6	6	6	4	5	7	6	7	6	5	6	6	5	7
277	5	4	4	4	5	5	5	4	4	4	4	5	6	6	4	5	5	4	4	5
291	6	5	6	6	5	6	6	6	7	7	6	6	6	7	5	5	6	5	4	6
317	6	7	6	6	5	6	6	7	6	4	5	7	6	7	6	5	6	6	7	6
166	6	6	7	6	6	6	6	5	4	4	4	7	7	7	6	7	6	6	5	5
198	4	5	5	5	6	4	6	5	6	4	4	7	6	6	6	5	5	5	5	6
217	5	6	5	5	3	4	4	4	5	4	5	6	6	7	5	5	6	5	5	4
273	6	5	5	5	5	6	7	6	6	4	4	6	6	6	5	5	5	6	5	5
178	6	5	6	6	6	5	6	7	6	6	6	7	7	7	6	7	7	7	6	6
234	7	6	6	6	6	6	4	5	5	5	5	7	7	7	6	6	6	6	5	5
321	6	5	5	6	5	4	4	4	5	3	3	6	5	5	5	4	4	5	4	4
216	5	6	5	5	6	4	5	5	6	4	5	6	6	7	5	5	6	4	5	6
294	5	6	5	5	6	5	4	5	5	4	4	7	6	6	6	5	5	6	6	7
320	5	5	4	4	4	4	4	4	5	3	4	5	5	6	4	4	5	4	5	4
325	5	6	5	6	5	6	6	7	6	6	5	7	6	7	6	5	6	6	7	6
146	6	7	6	6	5	6	6	7	6	4	5	7	6	7	6	5	6	6	7	6
149	5	6	5	4	4	5	5	4	5	4	4	5	6	6	4	5	5	5	4	5
331	6	6	5	6	4	5	6	5	6	4	3	7	6	5	6	5	4	5	6	5
177	5	4	5	6	5	5	4	4	5	4	5	6	6	7	5	5	6	6	4	4
208	4	4	3	6	5	5	5	4	4	3	4	5	5	6	4	4	5	5	3	4
258	6	5	6	6	5	5	7	6	6	6	5	7	7	7	7	7	6	7	6	5
242	6	6	6	6	7	6	6	7	6	6	5	7	7	7	7	7	6	7	6	6
116	5	4	5	5	5	6	6	4	5	5	3	5	7	5	4	6	4	5	6	4
171	5	4	5	6	6	7	6	6	5	5	3	6	7	5	5	6	4	6	4	4
186	5	6	6	7	5	5	5	5	6	3	3	7	6	6	6	5	5	5	5	7
207	5	5	5	5	6	6	5	4	5	4	5	6	6	7	5	5	6	5	4	6
210	5	6	6	6	5	6	6	7	6	4	4	7	6	6	6	5	5	7	5	5
229	6	5	5	4	5	5	6	4	5	5	5	5	7	7	4	6	6	6	4	5
253	5	6	6	6	5	6	5	5	6	3	3	6	5	5	5	4	4	5	6	4
280	5	4	5	3	5	4	6	5	6	4	5	6	6	7	5	5	6	6	4	5
297	6	6	5	6	5	6	5	7	6	4	5	7	6	7	6	5	6	6	7	6
150	5	5	4	5	6	4	5	5	6	4	4	7	6	6	6	5	5	4	5	5
219	4	4	4	4	4	6	4	4	3	2	3	4	4	5	3	3	4	4	3	5
281	5	5	5	6	6	7	5	4	5	5	5	6	7	7	5	6	6	5	3	4
314	5	5	4	4	5	4	4	5	4	4	1	5	6	5	4	5	4	4	5	4
319	6	5	5	6	5	5	5	4	4	3	3	7	5	5	6	4	4	4	5	4
15	5	5	6	6	4	5	4	6	5	3	3	6	5	5	5	4	4	4	6	6
126	6	6	6	6	5	6	6	7	6	4	5	7	6	7	6	5	6	6	7	6
189	4	5	4	5	5	4	5	4	5	4	2	5	6	4	4	5	3	5	3	5
232	4	4	3	3	5	4	3	4	4	3	2	4	5	4	3	4	3	5	3	4
304	6	6	5	5	5	5	6	5	6	3	4	6	5	6	5	4	5	6	6	6
235	6	7	5	6	5	6	6	7	5	6	5	7	7	7	6	7	6	6	5	6
31	3	3	3	5	3	3	4	5	4	2	2	4	4	4	3	3	3	2	2	2
77	5	5	6	5	5	6	5	5	4	4	3	6	6	5	5	5	4	6	6	5
236	6	5	5	4	4	5	4	4	5	3	3	5	5	5	4	4	4	5	5	5
306	6	5	6	6	6	6	6	5	5	4	5	5	6	7	4	5	6	6	5	6
24	6	6	6	5	7	7	5	7	6	5	5	7	7	7	6	6	6	6	6	5
197	6	5	6	6	6	5	3	3	4	4	3	6	6	5	5	5	4	5	4	6
230	6	5	5	5	6	5	4	5	5	4	4	7	6	6	6	5	5	4	4	6
223	5	5	4	4	4	4	5	4	4	3	4	5	5	6	4	4	5	4	4	4
300	4	4	5	4	3	3	5	4	4	3	3	3	5	5	2	4	4	3	6	3
313	6	5	5	4	4	5	5	4	4	3	3	6	5	5	5	4	4	4	4	5
231	5	4	5	5	5	4	5	6	6	3	4	7	5	6	6	4	5	4	6	5
222	5	5	4	4	4	5	4	4	5	3	3	7	5	5	6	4	4	6	5	3
40	7	6	6	6	5	6	6	6	6	5	4	7	7	6	6	6	5	5	6	5
248	5	5	5	4	5	6	6	4	5	6	4	6	6	7	5	5	6	5	5	6
218	6	5	5	5	6	4	6	5	5	4	5	6	6	7	5	5	6	6	5	5
252	4	3	4	3	4	4	4	6	5	3	4	5	5	6	4	4	5	5	3	4
272	6	5	6	6	6	6	6	5	6	5	4	7	7	6	7	6	5	4	5	6
17	4	5	5	6	4	4	4	5	4	4	4	6	6	6	5	5	5	5	5	5
237	3	4	4	5	4	6	6	4	5	4	5	6	6	7	5	5	6	3	6	4
195	6	6	5	5	5	6	6	4	5	5	4	6	7	6	5	6	5	3	5	3
21	4	4	5	3	4	4	4	6	5	3	2	6	5	4	5	4	3	3	4	4
249	6	5	5	4	6	5	6	5	6	4	4	6	6	6	5	5	5	4	5	5
196	4	5	5	3	4	3	5	4	6	7	7	6	6	7	5	5	6	6	4	5
221	6	6	5	4	4	4	6	6	5	3	3	6	5	5	5	4	4	6	5	4
238	4	4	5	4	5	4	5	5	4	3	4	5	5	6	4	4	5	5	4	4
332	7	6	6	5	7	6	5	6	5	5	4	6	7	6	5	6	5	7	6	6
118	5	5	4	2	4	4	5	4	3	3	3	4	5	5	3	4	4	5	4	3
188	6	6	5	6	6	6	6	6	7	5	6	7	7	7	7	6	7	6	5	4
250	6	5	5	6	5	5	4	6	5	5	4	6	7	6	5	6	5	5	5	6
80	4	5	4	5	4	5	4	5	4	5	4	5	7	6	4	6	5	4	4	4
134	4	5	4	4	5	5	5	6	6	5	5	5	5	4	7	6	6	6	5	5
135	5	5	6	5	4	5	5	6	6	5	5	7	7	7	7	6	6	6	4	5
180	5	4	6	6	7	6	6	6	5	4	7	4	4	5	6	6	7	6	6	7
284	6	5	5	4	6	5	5	5	5	4	5	6	6	7	5	5	6	6	4	4
303	5	5	4	4	5	5	5	4	4	3	4	3	2	2	4	4	5	4	4	4
35	6	5	5	6	5	6	6	6	5	3	3	6	5	5	5	4	4	6	7	7
192	4	5	5	6	5	5	4	5	5	4	4	7	6	6	6	5	5	5	4	4
283	5	4	4	5	4	6	5	5	5	4	4	6	6	6	5	5	5	4	4	6
312	5	4	4	5	4	5	4	5	4	4	3	7	6	5	6	5	4	4	4	5
41	5	5	5	5	4	4	4	5	5	4	4	6	6	6	5	5	5	5	4	4
311	5	5	4	4	5	5	4	4	5	6	6	5	6	5	4	5	4	4	5	4
